# Supplementary material for: Identification and Characterization of Novel Sources of Resistance to Rust Caused by Uromyces pisi in Pisum spp
Source: Plants (Basel). 2022 Aug 31;11(17):2268. doi: 10.3390/plants11172268 (PMC9460634; doi:10.3390/plants11172268)
Supplement: Supplementary file 1 [file plants-11-02268-s001.zip]

Archive with 1 entries (1 files):
- plants-1870989-supplementary.pdf
